# Supplementary material for: Self-Restructuring of Polyhydromethylsiloxanes by the Hydride Transfer Process: A New Approach to the Cross-Linking of Polysiloxanes and to the Fabrication of Thin Polysiloxane Coatings
Source: Materials (Basel). 2022 Oct 8;15(19):6981. doi: 10.3390/ma15196981 (PMC9570814; doi:10.3390/ma15196981)
Supplement: Supplementary file 1 [file materials-15-06981-s001.zip]

Archive with 1 entries (1 files):
- materials-1933189-supplementary.pdf
